# Supplementary material for: Are Rural Primary Care Providers Able to Competently Manage Common Illnesses? A Cross-Sectional Study in Rural Sichuan, Western China
Source: Healthcare (Basel). 2022 Sep 12;10(9):1750. doi: 10.3390/healthcare10091750 (PMC9498850; doi:10.3390/healthcare10091750)
Supplement: Supplementary file 1 [file healthcare-10-01750-s001.zip]

Archive with 1 entries (1 files):
- healthcare-1852488-supplementary.pdf
